# Supplementary material for: Phytoplankton Size Structure and Diversity in the Transitional System of the Aquatina Lagoon (Southern Adriatic Sea, Mediterranean)
Source: Microorganisms. 2023 May 13;11(5):1277. doi: 10.3390/microorganisms11051277 (PMC10223948; doi:10.3390/microorganisms11051277)
Supplement: Supplementary file 1 [file microorganisms-11-01277-s001.zip]

Archive with 1 entries (1 files):
- microorganisms-2348711-supplementary.pdf
